# Supplementary material for: Norditerpene Natural Products from Subterranean Fungi with Anti-Parasitic Activity
Source: Microorganisms. 2025 Nov 4;13(11):2527. doi: 10.3390/microorganisms13112527 (PMC12654037; doi:10.3390/microorganisms13112527)
Supplement: Supplementary file 1 [file microorganisms-13-02527-s001.zip]

Archive with 1 entries (1 files):
- microorganisms-3911250-supplementary.pdf
